# Supplementary material for: Characterization of the pollen beetle, Brassicogethes aeneus, dispersal from woodlands to winter oilseed rape fields
Source: PLoS One. 2017 Aug 25;12(8):e0183878. doi: 10.1371/journal.pone.0183878 (PMC5571940; doi:10.1371/journal.pone.0183878)
Supplement: S1 Table — Factor type: type of factor. Origin: whole wood area or only 100 m wide area bordering woodland area. Same field point structure: split = with real coordinates of points. Same field point structure = all points of a field with coordinates of barycenter, none = no coordinates. Kernel = Exponential (exp.) or Gaussian (Gaus.) dispersal kernels. Site dependent dispersal: with or without interaction between site and distance. Mean βdt: mean effet of time on the dispersal distance. Mean Dmean: mean distance of dispersal from woodlands. (XLSX) [file pone.0183878.s001.xlsx]

## Sheet: Feuil1
N°	Factor type	Origin	Same field point structure	Kernel	Site dependent dispersal	AIC	Mean βdt	Mean Dmean (km)
1	Date+field	area	split	Gaus.	TRUE	2419.84	0.22 [0.07,0.38]	3.44 [1.59,5]
2	Date+field	area	split	exp.	TRUE	2423.96	0.58 [0.18,1.1]	4.18 [3.11,6.44]
3	Date+field	edge	split	Gaus.	TRUE	2427.73	0.2 [0.05,0.38]	3.06 [2.43,4.11]
4	Date+field	edge	split	exp.	TRUE	2432.08	0.52 [0.12,1]	3.59 [2.72,5.19]
5	Date:field	NA	none	Gaus.	FALSE	2433.66	NA	NA
6	Date+field	area	merged	exp.	TRUE	2435.42	0.52 [-0.05,1.4]	4.09 [2.98,6.57]
7	Date:field	area	split	Gaus.	TRUE	2435.6	0.37 [0.08,0.61]	1.59 [1.14,2.23]
8	Date:field	area	split	exp.	TRUE	2435.93	1 [0.25,1.67]	1.59 [1.07,2.65]
9	Date:field	edge	split	exp.	TRUE	2436.65	0.96 [0.24,1.73]	1.33 [0.87,2.02]
10	Date:field	edge	split	Gaus.	TRUE	2437.04	0.38 [0.04,0.64]	1.38 [0.91,1.97]
11	Date+field	edge	merged	Gaus.	TRUE	2439.45	0.12 [-0.09,0.4]	2.79 [1.28,3.8]
12	Date:field	area	merged	Gaus.	FALSE	2440.13	0.03 [-0.08,0.16]	2.23 [1.53,3.03]
13	Date:field	area	merged	exp.	FALSE	2440.28	0.09 [-0.25,0.52]	2 [1.32,2.97]
14	Date:field	area	split	Gaus.	FALSE	2440.41	-0.01 [-0.1,0.11]	2.44 [1.7,3.29]
15	Date:field	edge	merged	exp.	FALSE	2441.06	0.09 [-0.36,0.59]	1.73 [1.07,2.65]
16	Date:field	edge	merged	Gaus.	FALSE	2441.27	0.04 [-0.12,0.28]	1.87 [1.13,2.74]
17	Date:field	edge	split	Gaus.	FALSE	2441.82	0.01 [-0.14,0.21]	2.02 [1.28,2.87]
18	Date:field	area	split	exp.	FALSE	2441.91	-0.01 [-0.29,0.35]	2.23 [1.5,3.25]
19	Date:field	edge	split	exp.	FALSE	2441.93	0.08 [-0.34,0.94]	1.76 [1.02,2.73]
20	Date+field	edge	merged	exp.	TRUE	2442.32	0.49 [-0.15,1.35]	3.59 [2.65,5.4]
21	Date+field	area	merged	Gaus.	TRUE	2448.01	0.17 [-0.11,0.42]	1.45 [0.69,2]
22	Date:site	edge	split	Gaus.	TRUE	2453.28	0.26 [0.1,0.42]	1.24 [0.98,2.61]
23	Date:site	edge	merged	Gaus.	TRUE	2454.63	0.16 [0.04,0.29]	1.19 [0.98,1.69]
24	Date:site	edge	merged	Gaus.	TRUE	2454.9	0.17 [0.04,0.33]	1.2 [0.98,1.93]
25	Date:site	edge	merged	Gaus.	FALSE	2454.91	0.07 [-0.03,0.18]	1.09 [0.96,1.26]
26	Date:site	edge	merged	Gaus.	TRUE	2455.05	0.17 [0.04,0.31]	1.19 [0.98,1.7]
27	Date:field	edge	merged	exp.	TRUE	2457.18	0.18 [-1.51,1.73]	1.21 [0.71,2]
28	Date:site	edge	split	exp.	TRUE	2457.81	0.61 [0.18,1.06]	1.31 [1,3.11]
29	Date:site	edge	split	exp.	TRUE	2458	0.61 [0.17,1.04]	1.35 [1.01,5.63]
30	Date:field	area	merged	exp.	TRUE	2458.25	0.15 [-1.2,1.43]	1.46 [0.91,2.47]
31	Date:site	edge	split	Gaus.	FALSE	2459.82	0.06 [-0.04,0.17]	1.11 [0.97,1.28]
32	Date:site	edge	merged	exp.	FALSE	2460.07	0.12 [-0.11,0.38]	1.16 [0.98,1.36]
33	Date:field	edge	merged	Gaus.	TRUE	2461.04	0.06 [-0.66,0.83]	1.21 [0.71,2.01]
34	Date:field	edge	merged	Gaus.	TRUE	2461.14	0.06 [-0.58,0.76]	1.22 [0.72,1.99]
35	Date:site	edge	split	exp.	FALSE	2462.37	0.13 [-0.12,0.44]	1.16 [0.99,1.37]
36	Date:site	edge	merged	exp.	TRUE	2462.9	0.37 [0.02,0.79]	1.27 [1,2.2]
37	Date:site	area	split	exp.	TRUE	2466.21	0.54 [0.14,0.95]	1.81 [1.3,3.04]
38	Date:field	area	merged	Gaus.	TRUE	2468.41	0.08 [-0.48,0.75]	1.47 [0.92,2.29]
39	Date:site	area	merged	exp.	FALSE	2469.13	0.1 [-0.1,0.32]	1.45 [1.23,1.74]
40	Date:site	area	merged	exp.	TRUE	2470.37	0.35 [0.04,0.72]	1.73 [1.27,4.75]
41	Date:site	area	split	Gaus.	TRUE	2470.99	0.23 [0.08,0.4]	1.77 [1.34,3.7]
42	Date:site	area	merged	Gaus.	TRUE	2472.38	0.15 [0.02,0.31]	1.77 [1.33,5.63]
43	Date+site	edge	merged	Gaus.	TRUE	2473.97	0.03 [-0.08,0.21]	2.35 [1.48,2.83]
44	Date:site	area	split	exp.	FALSE	2474.14	0.08 [-0.12,0.29]	1.48 [1.25,1.77]
45	Date:site	area	merged	Gaus.	FALSE	2475.72	0.04 [-0.04,0.13]	1.44 [1.26,1.66]
46	Date+field	edge	merged	exp.	NA	2478.39	0.47 [0.13,0.83]	1.65 [0.86,4.61]
47	Date+field	edge	merged	Gaus.	NA	2478.66	0.13 [0.02,0.25]	1.41 [0.85,2.8]
48	Date+field	edge	merged	exp.	NA	2479.17	0.3 [0.05,0.6]	1.46 [0.81,4.12]
49	Date+field	edge	merged	Gaus.	NA	2479.51	0.12 [0.03,0.24]	1.44 [0.88,2.95]
50	Date+field	edge	split	exp.	NA	2480.43	0.29 [0.05,0.61]	1.51 [0.8,3.5]
51	Date+field	edge	split	exp.	NA	2480.62	0.33 [0.06,0.69]	1.64 [0.8,3.52]
52	Date+field	area	merged	Gaus.	NA	2480.82	0.1 [0.01,0.21]	1.15 [0.69,1.84]
53	Date+field	NA	none	NA	NA	2480.93	NA	NA
54	Date+field	edge	split	Gaus.	NA	2481.43	0.12 [-0.01,0.26]	1.41 [0.79,4.09]
55	Date:site	area	split	Gaus.	FALSE	2481.47	0.02 [-0.05,0.1]	1.49 [1.29,1.71]
56	Date+field	edge	split	Gaus.	NA	2481.74	0.12 [0.01,0.25]	1.46 [0.82,2.97]
57	Date+field	edge	merged	exp.	NA	2487.37	0.07 [0.02,0.22]	-3.56 [-4.79,-2.58]
58	Date+field	edge	split	Gaus.	FALSE	2488.57	0.15 [0.04,0.27]	1.25 [0.78,2.13]
59	Date+field	edge	split	exp.	FALSE	2488.6	0.4 [0.12,0.75]	1.31 [0.74,2.71]
60	Date+field	area	merged	exp.	FALSE	2489.19	0.33 [0.05,0.65]	1.1 [0.71,1.82]
61	Date+site	area	split	exp.	TRUE	2489.7	0.58 [0.15,1.09]	2.38 [1.87,3.32]
62	Date+field	area	split	exp.	FALSE	2492.32	0.37 [0.08,0.74]	1.1 [0.71,1.87]
63	Date+site	area	split	Gaus.	TRUE	2493.11	0.26 [0.08,0.41]	2.12 [1.76,2.6]
64	Date+field	NA	none	Gaus.	FALSE	2493.67	NA	NA
65	Date+field	area	split	Gaus.	FALSE	2494.4	0.11 [0.02,0.27]	1.12 [0.72,1.71]
66	Date+site	edge	merged	Gaus.	NA	2495.25	0.15 [0.04,0.25]	1.07 [0.94,1.24]
67	Date+site	edge	split	Gaus.	NA	2497.99	0.15 [0.05,0.26]	1.07 [0.93,1.24]
68	Date+site	area	merged	exp.	TRUE	2498.93	0.3 [-0.05,0.79]	2.41 [1.93,3.32]
69	Date+site	area	merged	Gaus.	TRUE	2499.53	0.13 [0.03,0.3]	2.13 [1.79,2.64]
70	Date+site	edge	split	exp.	NA	2500.36	0.38 [0.11,0.67]	1.1 [0.94,1.33]
71	Date+site	edge	merged	exp.	NA	2501.23	0.35 [0.07,0.61]	1.12 [0.96,1.34]
72	Date+site	edge	split	exp.	TRUE	2502.12	0.27 [-0.2,1.01]	3.49 [1.66,4.83]
73	Date+site	edge	split	Gaus.	TRUE	2505.24	0.15 [-0.05,0.46]	2.91 [1.43,3.65]
74	Date+site	area	merged	exp.	NA	2507.15	0.32 [0.12,0.58]	1.37 [1.17,1.64]
75	Date+site	edge	merged	exp.	TRUE	2507.64	0.02 [-0.32,0.43]	3.54 [2.56,4.76]
76	Date+site	edge	merged	Gaus.	TRUE	2510.33	0.03 [-0.12,0.26]	2.98 [1.52,3.59]
77	Date+site	area	merged	Gaus.	NA	2512.44	0.11 [0.03,0.21]	1.37 [1.19,1.58]
78	Date+site	area	split	Gaus.	NA	2517.42	0.11 [0.02,0.2]	1.38 [1.21,1.59]
79	Date+site	area	split	exp.	FALSE	2523.3	0.24 [0.03,0.49]	1.4 [1.19,1.68]
80	Date	edge	merged	Gaus.	NA	2568.25	0.09 [-0.02,0.18]	1.09 [0.95,1.25]
81	Date	edge	split	Gaus.	NA	2571.93	0.08 [-0.03,0.2]	1.09 [0.95,1.27]
82	Date	edge	merged	exp.	NA	2574.82	0.2 [-0.07,0.49]	1.12 [0.96,1.33]
83	Date	edge	split	exp.	NA	2576.09	0.2 [-0.06,0.5]	1.12 [0.96,1.34]
84	Date	edge	merged	exp.	NA	2576.09	0.2 [-0.06,0.5]	1.12 [0.96,1.34]
85	Date:site	edge	merged	Gaus.	TRUE	2589.08	0.1 [-0.34,0.52]	0.5 [0.34,1.27]
86	Date	edge	split	exp.	NA	2593.12	0.35 [-0.04,0.76]	0.95 [0.79,1.17]
87	Date:site	NA	none	Gaus.	FALSE	2643.9	NA	NA
88	Date:site	NA	none	Gaus.	FALSE	2643.9	NA	NA
89	Date+site	NA	none	NA	NA	2685.24	NA	NA
90	1	area	split	Gaus.	TRUE	2735.3	0.24 [0.11,0.53]	5 [2.13,6.6]
91	1	area	split	exp.	TRUE	2737.42	1.48 [0.68,2.29]	2.63 [1.35,5.62]
92	1	area	merged	exp.	TRUE	2737.95	0.92 [0.55,2.42]	4.91 [2.15,6.32]
93	1	area	merged	Gaus.	TRUE	2751.9	0.29 [0.16,0.53]	4.12 [2.07,4.89]
94	1	edge	split	exp.	TRUE	2752.94	0.75 [0.5,1.73]	6.46 [3.9,7.89]
95	Date+site	NA	none	Gaus.	FALSE	2755.2	NA	NA
96	1	edge	split	Gaus.	TRUE	2764.97	0.26 [0.17,0.43]	5.03 [3.09,6.04]
97	1	edge	merged	Gaus.	TRUE	2767.02	0.25 [0.17,0.4]	5.1 [3.47,6.16]
98	1	edge	merged	exp.	TRUE	2768.94	2.85 [1.44,3.74]	4.12 [3.18,5.2]
99	field	edge	split	Gaus.	TRUE	2769.54	0.18 [0.03,0.43]	4.19 [2.5,6.23]
100	1	area	merged	exp.	FALSE	2789.29	1.09 [0.74,1.45]	1.45 [1.15,1.81]
101	1	area	split	exp.	FALSE	2791.67	1.09 [0.73,1.48]	1.45 [1.14,1.8]
102	Date	NA	none	Gaus.	FALSE	2799	NA	NA
103	Date	NA	none	Gaus.	FALSE	2799	NA	NA
104	1	area	merged	Gaus.	FALSE	2799.8	0.34 [0.22,0.47]	1.37 [1.13,1.69]
105	1	area	split	Gaus.	FALSE	2802.1	0.36 [0.22,0.52]	1.39 [1.14,1.71]
106	field	area	split	Gaus.	TRUE	2808.83	0.42 [0.26,0.64]	2.59 [1.41,4.11]
107	field	area	merged	exp.	TRUE	2822.22	2.76 [1.67,3.75]	0.26 [0.18,0.78]
108	field	NA	none	Gaus.	FALSE	2823.44	NA	NA
109	field	NA	none	Gaus.	FALSE	2823.44	NA	NA
110	field	area	merged	Gaus.	TRUE	2826.42	0.72 [0.44,1.07]	0.42 [0.24,1.01]
111	field	area	merged	Gaus.	FALSE	2826.67	0.69 [0.52,0.84]	0.33 [0.27,0.42]
112	field	edge	merged	exp.	TRUE	2828.7	2.96 [1.94,3.93]	0.23 [0.17,0.43]
113	field	area	merged	exp.	FALSE	2832.33	2.06 [1.47,2.68]	0.34 [0.25,0.51]
114	field	edge	merged	Gaus.	TRUE	2834.72	0.77 [0.47,1.1]	0.26 [0.21,0.63]
115	field	edge	split	exp.	TRUE	2835.61	1.37 [0.75,2.21]	2.98 [1.99,5.65]
116	1	edge	merged	exp.	FALSE	2837.9	1.13 [0.73,1.57]	1.2 [0.94,1.55]
117	field	edge	merged	Gaus.	FALSE	2838.28	0.69 [0.5,0.86]	0.29 [0.25,0.36]
118	1	edge	split	exp.	FALSE	2839.88	1.11 [0.65,1.59]	1.19 [0.94,1.54]
119	1	edge	merged	Gaus.	FALSE	2841.43	0.33 [0.19,0.47]	1.14 [0.95,1.42]
120	1	edge	split	Gaus.	FALSE	2842.59	0.34 [0.2,0.51]	1.14 [0.95,1.43]
121	field	edge	merged	exp.	FALSE	2842.73	2.33 [1.68,2.95]	0.3 [0.23,0.42]
122	field	area	split	exp.	TRUE	2844.84	1.66 [1.08,2.43]	0.92 [0.53,1.47]
123	field	area	split	exp.	FALSE	2845.95	1.68 [1.23,2.19]	0.49 [0.38,0.68]
124	field	area	split	Gaus.	FALSE	2852.25	0.59 [0.42,0.75]	0.49 [0.4,0.63]
125	field	edge	split	exp.	FALSE	2858.59	1.85 [1.33,2.41]	0.44 [0.35,0.58]
126	field	edge	split	Gaus.	FALSE	2865.15	0.62 [0.43,0.8]	0.44 [0.37,0.55]
127	site	NA	none	Gaus.	FALSE	2934.94	NA	NA
128	site	NA	none	Gaus.	FALSE	2934.94	NA	NA
129	Date	area	split	Gaus.	TRUE	2959.78	0 [-0.11,0.1]	1.69 [1.26,2.54]
130	Date	area	merged	Gaus.	TRUE	2960.53	-0.02 [-0.13,0.09]	1.67 [1.23,2.5]
131	Date	area	split	exp.	TRUE	2977.97	-0.02 [-0.32,0.27]	1.65 [1.17,2.57]
132	Date	area	merged	exp.	TRUE	2980.3	-0.1 [-0.44,0.18]	1.67 [1.16,2.58]
133	Date	area	merged	Gaus.	FALSE	2988.63	0.02 [-0.06,0.09]	1.36 [1.19,1.59]
134	Date	area	merged	exp.	FALSE	2993.01	-0.03 [-0.22,0.14]	1.42 [1.21,1.69]
135	1	NA	none	Gaus.	FALSE	2996.8	NA	NA
136	1	NA	none	Gaus.	FALSE	2996.8	NA	NA
137	Date	area	split	Gaus.	FALSE	2998.41	0 [-0.09,0.08]	1.4 [1.23,1.63]
138	Date	area	split	exp.	FALSE	2998.9	-0.03 [-0.22,0.16]	1.43 [1.22,1.71]
139	Date	edge	split	Gaus.	TRUE	3111.87	0.24 [-0.07,0.43]	1.67 [1.05,2.28]
140	Date	edge	merged	Gaus.	TRUE	3113.94	-0.02 [-0.2,0.09]	1.66 [1.07,2.02]
141	Date	edge	split	exp.	TRUE	3129.8	0.52 [-0.3,1.08]	1.71 [0.93,2.6]
142	Date	edge	merged	exp.	TRUE	3138.65	-0.15 [-0.76,0.24]	1.67 [0.95,2.56]
143	site	area	split	Gaus.	TRUE	3388.04	0.16 [-0.01,0.35]	2.63 [1.81,4.65]
144	site	area	merged	Gaus.	TRUE	3392.18	0.22 [0.02,0.45]	2.04 [1.08,3.56]
145	site	area	split	exp.	TRUE	3400.88	0.47 [-0.01,1.07]	2.96 [1.99,5.99]
146	site	area	split	exp.	TRUE	3400.9	0.47 [0.01,1.09]	2.97 [1.99,6.4]
147	site	area	split	Gaus.	FALSE	3406.23	0.35 [0.22,0.47]	1.23 [0.99,1.45]
148	site	area	merged	Gaus.	FALSE	3409.57	0.31 [0.19,0.42]	1.25 [1.01,1.48]
149	site	edge	split	Gaus.	TRUE	3410.5	0.14 [-0.03,0.35]	2.29 [1.53,4.42]
150	site	area	merged	exp.	TRUE	3410.54	0.43 [-0.01,1.09]	2.85 [1.99,5.94]
151	site	area	split	exp.	FALSE	3413.66	0.7 [0.43,0.99]	1.2 [0.99,1.44]
152	site	edge	merged	Gaus.	TRUE	3414.92	0.11 [-0.06,0.33]	2.43 [1.6,4.67]
153	site	area	merged	exp.	FALSE	3423.18	0.57 [0.32,0.83]	1.26 [1.05,1.5]
154	site	edge	split	Gaus.	FALSE	3426.38	0.28 [0.14,0.42]	0.94 [0.8,1.13]
155	site	edge	split	exp.	TRUE	3426.83	0.39 [-0.1,1.03]	2.63 [1.72,4.96]
156	site	edge	merged	Gaus.	FALSE	3429.82	0.23 [0.1,0.36]	0.96 [0.83,1.15]
157	site	edge	merged	exp.	TRUE	3437.31	0.36 [-0.16,1.08]	2.66 [1.74,5.64]
158	site	edge	split	exp.	FALSE	3439.72	0.65 [0.32,0.99]	1.01 [0.85,1.21]
159	site	edge	merged	exp.	FALSE	3450.85	0.51 [0.22,0.78]	1.08 [0.91,1.29]
