# Supplementary material for: Characterization of the pollen beetle, Brassicogethes aeneus, dispersal from woodlands to winter oilseed rape fields
Source: PLoS One. 2017 Aug 25;12(8):e0183878. doi: 10.1371/journal.pone.0183878 (PMC5571940; doi:10.1371/journal.pone.0183878)
Supplement: S2 Table — Field: field sampled, Site: one of the four study sites. Date: sampling date, Pollen beetles Number: Number of pollen beetles for ten plants. X and y: coordinates in metric unit. (XLSX) [file pone.0183878.s002.xlsx]

## Sheet: Feuil1
Field	Site	date	Pollen Beetles Number	x	y
2E	3	4	72	384.602	5427.3
2E	3	3	250	384.602	5427.3
2E	3	2	19	384.602	5427.3
2E	3	1	22	384.602	5427.3
2D	3	4	49	385.842	5425.88
2D	3	3	133	385.842	5425.88
2D	3	2	6	385.842	5425.88
2D	3	1	8	385.842	5425.88
2F	3	1	5	386.596	5426.19
2F	3	3	201	386.596	5426.19
2F	3	4	43	386.596	5426.19
2F	3	2	16	386.596	5426.19
2G	3	3	38	388.232	5425.37
2G	3	1	2	388.232	5425.37
2G	3	4	31	388.232	5425.37
2G	3	2	1	388.232	5425.37
2C	3	2	34	385.45	5424.41
2C	3	3	403	385.45	5424.41
2C	3	4	193	385.45	5424.41
2C	3	1	22	385.45	5424.41
2B	3	3	99	386.619	5423.64
2B	3	4	38	386.619	5423.64
2B	3	1	22	386.619	5423.64
2B	3	2	7	386.619	5423.64
2A	3	4	16	387.207	5422.49
2A	3	1	6	387.207	5422.49
2A	3	2	6	387.207	5422.49
2A	3	3	59	387.207	5422.49
3F	4	4	103	380.574	5424.04
3F	4	1	12	380.574	5424.04
3F	4	2	4	380.574	5424.04
3F	4	3	280	380.574	5424.04
3E	4	1	16	380.847	5422.41
3E	4	4	31	380.847	5422.41
3E	4	3	61	380.847	5422.41
3E	4	2	3	380.847	5422.41
3D	4	1	4	379.936	5421.47
3D	4	2	0	379.936	5421.47
3D	4	3	28	379.936	5421.47
3D	4	4	13	379.936	5421.47
3C	4	2	1	379.908	5421.1
3C	4	4	7	379.908	5421.1
3C	4	3	19	379.908	5421.1
3C	4	1	2	379.908	5421.1
3B	4	2	0	379.624	5420.21
3B	4	4	8	379.624	5420.21
3B	4	1	1	379.624	5420.21
3B	4	3	28	379.624	5420.21
3A	4	4	53	379.386	5419.09
3A	4	1	3	379.386	5419.09
3A	4	3	67	379.386	5419.09
3A	4	2	6	379.386	5419.09
1A	1	1	8	368.157	5427.66
1A	1	3	18	368.157	5427.66
1A	1	4	24	368.157	5427.66
1A	1	2	2	368.157	5427.66
1B	1	3	32	369.251	5427.67
1B	1	4	9	369.251	5427.67
1B	1	1	52	369.251	5427.67
1B	1	2	7	369.251	5427.67
1C	1	1	13	370.881	5424.84
1C	1	2	3	370.881	5424.84
1C	1	4	5	370.881	5424.84
1C	1	3	18	370.881	5424.84
1D	1	1	9	372.456	5423.36
1D	1	3	54	372.456	5423.36
1D	1	2	0	372.456	5423.36
1D	1	4	7	372.456	5423.36
1E	1	1	0	371.087	5421.27
1E	1	4	4	371.087	5421.27
1E	1	3	6	371.087	5421.27
1E	1	2	0	371.087	5421.27
1F	1	2	0	371.334	5419.98
1F	1	1	1	371.334	5419.98
1F	1	4	1	371.334	5419.98
1F	1	3	5	371.334	5419.98
1G	1	3	5	371.914	5419.49
1G	1	2	0	371.914	5419.49
1G	1	1	0	371.914	5419.49
1G	1	4	7	371.914	5419.49
4B	2	1	2	370.661	5414.26
4B	2	3	6	370.661	5414.26
4B	2	2	0	370.661	5414.26
4B	2	4	9	370.661	5414.26
4C	2	2	0	372.628	5413.81
4C	2	1	0	372.628	5413.81
4C	2	3	20	372.628	5413.81
4C	2	4	20	372.628	5413.81
4D	2	3	11	373.14	5413.62
4D	2	4	3	373.14	5413.62
4D	2	1	7	373.14	5413.62
4D	2	2	1	373.14	5413.62
4E	2	3	51	374.911	5413.98
4E	2	1	24	374.911	5413.98
4E	2	2	6	374.911	5413.98
4E	2	4	15	374.911	5413.98
